# Supplementary material for: Interfacial Compatibilization into PLA/Mg Composites for Improved In Vitro Bioactivity and Stem Cell Adhesion
Source: Molecules. 2021 Sep 30;26(19):5944. doi: 10.3390/molecules26195944 (PMC8512483; doi:10.3390/molecules26195944)
Supplement: Supplementary file 1 [file molecules-26-05944-s001.zip]

Archive with 1 entries (1 files):
- molecules-1371668-supplementary.pdf
